# Supplementary material for: Gut Microbiota in Patients with Non-Alcoholic Fatty Liver Disease without Type 2 Diabetes: Stratified by Body Mass Index
Source: Int J Mol Sci. 2024 Feb 2;25(3):1807. doi: 10.3390/ijms25031807 (PMC10855659; doi:10.3390/ijms25031807)
Supplement: Supplementary file 1 [file ijms-25-01807-s001.zip]

Archive with 1 entries (1 files):
- Supplementary Materials Figures and Table.pdf
